# Supplementary material for: Hyperthermiphile biofilms of Thermotoga neapolitana on different materials and electrostimulated: SEM micrographs and chemical data of the glucose fermentation in electrochemical reactors
Source: Data Brief. 2020 Oct 11;33:106403. doi: 10.1016/j.dib.2020.106403 (PMC7581883; doi:10.1016/j.dib.2020.106403)
Supplement: Supplementary file 3 [file mmc3.xlsx]

## Sheet: Small bioreactors
								*30.17 Mm initial in each small bioreactor
Reactor number	polarization (replicates)	O.D. (540 nm)	Glucose	H2 (gas)	H2 (ml/0.0821/298.15)	Acetic acid	Lactic acid	Dglucose*	Acetic Acid	Lactic Acid	H2/Dglucose	Acetic Acid/Dglucose	Lactic Acid/Dglucose	Lactic Acid/Acetic Acid	Lactic Acid/H2
			Mm	mL/L	Mm	Mm	Mm	Mm	Mm	Mm	Mm	Mm	Mm	Mm	Mm
1	± 0.8 V - 1	-0.0021	28.7078	13.3386	0.54492	1.11	0.56	1.46218	1.11	0.56	0.372676	0.759138	0.382989	0.504505	1.02767
2	± 0.8 V - 2	0.0257	29.1935	10.124	0.413595	1.15	0.51	0.976505	1.15	0.51	0.423546	1.17767	0.522271	0.443478	1.23309
3	± 0.8 V - 3	0.0135	29.0242	4.29102	0.1753	1.12	0.52	1.1458	1.12	0.52	0.152994	0.977484	0.453832	0.464286	2.96634
4	± 1.2 V - 1	0.0189	28.5191	18.1023	0.73953	1.25	0.56	1.65091	1.25	0.56	0.447954	0.75716	0.339208	0.448	0.757238
5	± 1.2 V - 2	-0.0022	29.7569	18.6156	0.760498	1.2	0.67	0.413117	1.2	0.67	1.84088	2.90474	1.62182	0.558333	0.881002
6	± 1.2 V - 3	-0.0029	29.3628	17.9278	0.732401	1.15	0.51	0.807211	1.15	0.51	0.907323	1.42466	0.631805	0.443478	0.69634
7	OCP 1	0.0088	29.2101	20.4257	0.834445	1.18	0.57	0.959853	1.18	0.57	0.869347	1.22935	0.593841	0.483051	0.683088
8	OCP 2	0.0067	27.8419	14.6372	0.59797	1.29	0.58	2.32808	1.29	0.58	0.256851	0.554104	0.249132	0.449612	0.969949
9	OCP 3	0.0324	28.1361	13.4181	0.548167	1.46	0.64	2.0339	1.46	0.64	0.269515	0.717833	0.314667	0.438356	1.16753
10	reference 1	1.0871	25.9075	162.19	6.62592	7.95	1.47	4.26247	7.95	1.47	1.55448	1.86511	0.34487	0.184906	0.221856
11	reference 2	1.1838	26.1809	158.933	6.49286	9.09	1.46	3.98911	9.09	1.46	1.62765	2.27871	0.365997	0.160616	0.224862
12	reference 3	1.1545	25.5329	182.84	7.46953	7.6	1.73	4.63714	7.6	1.73	1.61081	1.63894	0.373075	0.227632	0.231608
13	abiotic 1	0.014	29.0159	0.858875	0.0350875
14	abiotic 2			0.895	0.0365633
15	abiotic 3			0.76	0.0310481

## Sheet: Large bioreactor
						*small differece in the initial value for each test
Reactor number	polarization (replicates)	O.D. (540 nm)	Glucose	H2 (gas)	H2 (ml/0.0821/298.15)	Dglucose	Acetic Acid	Lactic Acid	H2/Dglucose	Acetic Acid/Dglucose	Lactic Acid/Dglucose	Lactic Acid/Acetic Acid	Lactic Acid/H2
			Mm	mL/L	Mm	Mm	Mm	Mm	Mm	Mm	Mm	Mm	Mm
large	reference 1	1	4.2	1500	61.2792	25.2	30	25	2.43172	1.19048	0.992063	0.833333	0.407969
large	reference 2	1	5.4	1850	75.5777	27	40	15	2.79917	1.48148	0.555556	0.375	0.198471
large	reference 3	1.1	5.6	1648.38	67.3409	24	29	12	2.80587	1.20833	0.5	0.413793	0.178198
large	reference 4	1.8	4.8	827.6	33.8098	23	35	20	1.46999	1.52174	0.869565	0.571429	0.591545
large	Pstatic - 1	1.3	5.06	937.509	38.2999	28	31	12	1.36785	1.10714	0.428571	0.387097	0.313317
large	Pstatic - 2	1	5.2	983.582	40.1821	28	37	19	1.43508	1.32143	0.678571	0.513514	0.472847
large	Pdynamic - 1	0.8	4.6	888.169	36.2842	25.4	33	27	1.42851	1.29921	1.06299	0.818182	0.744125
large	Pdynamic - 2	0.8	5	754.099	30.8071	18	28	33	1.7115	1.55556	1.83333	1.17857	1.07118
